# Supplementary material for: Behavioral Emotion Regulation Strategies and Symptoms of Psychological Distress Among Turkish University Students
Source: Behav Sci (Basel). 2024 Dec 26;15(1):6. doi: 10.3390/bs15010006 (PMC11761923; doi:10.3390/bs15010006)
Supplement: Supplementary file 1 [file behavsci-15-00006-s001.zip]

Archive with 1 entries (1 files):
- behavsci-3283927-supplementary.pdf
